# Supplementary material for: Phylogenomic Analysis and Functional Characterization of the APETALA2/Ethylene-Responsive Factor Transcription Factor Across Solanaceae
Source: Int J Mol Sci. 2024 Oct 19;25(20):11247. doi: 10.3390/ijms252011247 (PMC11508751; doi:10.3390/ijms252011247)
Supplement: Supplementary file 1 [file ijms-25-11247-s001.zip]

Archive with 2 entries (2 files):
- Supplemental Tables.xlsx
- Supplementary Figure.pdf
