# Supplementary material for: Phylogenomic Analysis and Functional Characterization of the APETALA2/Ethylene-Responsive Factor Transcription Factor Across Solanaceae
Source: Int J Mol Sci. 2024 Oct 19;25(20):11247. doi: 10.3390/ijms252011247 (PMC11508751; doi:10.3390/ijms252011247)
Supplement: Supplementary file 1 [file ijms-25-11247-s001.zip › Supplemental Tables.xlsx]

## Sheet: Supplemental Tables S1
	Table S1. Detailed information of the genomes of Solanaceae species.
SpeciesID	SpeciesName	Abbreviation	Clade	Order	Family	Source	Genome version
1	Solanum pennellii	spe	Super-Asterids	Solanales	Solanaceae	Sol Genomics	v2.0
2	Solanum lycopersicum	sly	Super-Asterids	Solanales	Solanaceae	Phytozome	iTAGv2.3
3	Solanum tuberosum	stu	Super-Asterids	Solanales	Solanaceae	Phytozome	v3.4
4	Capsicum baccatum	Caba	Super-Asterids	Solanales	Solanaceae	NCBI	ASM227188v2
5	Capsicum annuum	can	Super-Asterids	Solanales	Solanaceae	NCBI	Zunla-1_v2.0
6	Capsicum chinense	Cach	Super-Asterids	Solanales	Solanaceae	NCBI	ASM227189v2
7	Petunia axillaris	pax	Super-Asterids	Solanales	Solanaceae	Sol Genomics	v1.62

## Sheet: Supplemental Table S2
Table S2. List of identified homologs per species and AP2/ERF clade.
Solanum pennellii		Capsicum baccatum		Capsicum annuum		Petunia axillaris		Solanum lycopersicum		Solanum tuberosum		Capsicum chinense
ID	Cluster	ID	Cluster	ID	Cluster	ID	Cluster	ID	Cluster	ID	Cluster	ID	Cluster
spe_00g003270.1	ERF-1	Caba1	ERF-5	can_Capana00g000389	ERF-2	pax_00000g00441	ERF-1	sly_01g005630.1sly	ERF-1	stu_00000091	ERF-4	Cach10101	ERF-3
spe_01g001650.1	ERF-1	Caba10125	ERF-3	can_Capana00g000853	AP2	pax_00001g00104	ERF-1	sly_01g008880.1sly	ERF-1	stu_00000365	ERF-1	Cach10102	ERF-3
spe_01g004380.1	ERF-1	Caba10367	ERF-2	can_Capana00g001366	ERF-1	pax_00001g00352	ERF-1	sly_01g008890.2sly	ERF-1	stu_00000445	ERF-2	Cach10103	ERF-3
spe_01g004960.1	ERF-1	Caba10494	ERF-1	can_Capana00g001546	ERF-1	pax_00001g00582	ERF-1	sly_01g009440.1sly	ERF-1	stu_00000636	ERF-1	Cach10196	ERF-2
spe_01g009300.1	ERF-1	Caba10725	AP2	can_Capana00g001882	ERF-1	pax_00003g01526	ERF-6	sly_01g014720.1sly	ERF-1	stu_00000681	ERF-2	Cach10203	ERF-2
spe_01g009430.1	ERF-1	Caba10967	ERF-3	can_Capana00g001933	ERF-3	pax_00003g04743	ERF-1	sly_01g057080.1sly	ERF-1	stu_00000811	RAV	Cach10204	ERF-2
spe_01g021420.1	ERF-1	Caba11242	ERF-1	can_Capana00g002230	ERF-2	pax_00005g00506	AP2	sly_01g065980.2sly	ERF-1	stu_00000910	ERF-1	Cach10205	ERF-2
spe_01g027380.1	ERF-1	Caba11386	ERF-6	can_Capana00g002529	ERF-2	pax_00015g00067	ERF-1	sly_01g067540.1sly	ERF-2	stu_00001343	ERF-1	Cach10209	ERF-2
spe_01g029490.1	ERF-2	Caba11412	ERF-1	can_Capana00g002530	ERF-2	pax_00015g00091	ERF-6	sly_01g090300.2sly	ERF-3	stu_00002185	ERF-2	Cach10210	ERF-2
spe_01g036090.1	ERF-3	Caba1144	ERF-3	can_Capana00g003399	ERF-1	pax_00016g00183	ERF-6	sly_01g090310.2sly	ERF-3	stu_00002191	ERF-2	Cach10212	ERF-2
spe_01g036100.1	ERF-3	Caba1145	ERF-3	can_Capana00g004307	ERF-2	pax_00017g03011	ERF-1	sly_01g090320.2sly	ERF-3	stu_00002235	ERF-1	Cach10755	ERF-1
spe_01g036120.1	ERF-3	Caba1146	ERF-3	can_Capana00g004308	ERF-2	pax_00021g00069	ERF-1	sly_01g090340.2sly	ERF-3	stu_00002272	ERF-3	Cach10931	ERF-1
spe_01g036130.1	ERF-3	Caba11460	ERF-1	can_Capana00g004363	ERF-1	pax_00024g00271	ERF-3	sly_01g090370.1sly	ERF-3	stu_00002350	ERF-4	Cach11295	ERF-3
spe_01g037540.1	ERF-1	Caba11466	AP2	can_Capana00g004506	ERF-2	pax_00024g00272	ERF-3	sly_01g090560.2sly	ERF-1	stu_00002399	AP2	Cach11385	ERF-2
spe_01g039250.1	ERF-4	Caba1147	ERF-3	can_Capana00g004561	ERF-1	pax_00024g00291	ERF-3	sly_01g091760.2sly	ERF-1	stu_00002620	ERF-1	Cach11468	ERF-1
spe_01g040570.1	AP2	Caba1148	ERF-3	can_Capana00g004634	ERF-1	pax_00025g03116	ERF-3	sly_01g095500.2sly	ERF-4	stu_00002889	ERF-1	Cach11793	AP2
spe_01g050460.1	ERF-6	Caba1153	ERF-3	can_Capana01g000136	ERF-5	pax_00030g00022	ERF-3	sly_01g096860.1sly	AP2	stu_00002899	ERF-1	Cach11922	ERF-1
spe_02g009530.1	AP2	Caba1155	ERF-3	can_Capana01g000158	ERF-5	pax_00030g00410	ERF-3	sly_01g108240.2sly	ERF-6	stu_00003431	ERF-2	Cach12079	ERF-3
spe_02g015090.1	AP2	Caba11560	ERF-3	can_Capana01g000160	ERF-5	pax_00031g00042	ERF-3	sly_02g030210.2sly	AP2	stu_00003706	ERF-3	Cach12320	AP2
spe_02g016210.1	ERF-1	Caba11666	AP2	can_Capana01g000161	ERF-5	pax_00031g00144	ERF-2	sly_02g064960.2sly	AP2	stu_00004005	ERF-1	Cach12601	ERF-3
spe_02g022260.1	ERF-3	Caba11707	ERF-1	can_Capana01g000162	ERF-5	pax_00033g00121	ERF-1	sly_02g067020.1sly	ERF-1	stu_00004006	AP2	Cach12813	ERF-2
spe_02g022270.1	ERF-3	Caba11716	ERF-1	can_Capana01g000331	ERF-1	pax_00038g00723	AP2	sly_02g077360.1sly	ERF-3	stu_00004024	ERF-6	Cach12814	ERF-2
spe_02g022680.1	ERF-2	Caba1176	ERF-1	can_Capana01g000589	ERF-1	pax_00038g00833	ERF-1	sly_02g077370.1sly	ERF-3	stu_00004025	ERF-6	Cach12839	ERF-5
spe_02g022700.1	ERF-2	Caba11765	ERF-1	can_Capana01g000591	ERF-1	pax_00038g02140	AP2	sly_02g077790.1sly	ERF-2	stu_00004255	ERF-1	Cach1303	ERF-1
spe_02g033000.1	ERF-1	Caba11969	ERF-1	can_Capana01g000661	ERF-3	pax_00038g02229	ERF-1	sly_02g077810.1sly	ERF-2	stu_00004515	ERF-2	Cach13363	AP2
spe_02g035400.1	ERF-6	Caba12556	ERF-1	can_Capana01g000662	ERF-3	pax_00041g00061	ERF-1	sly_02g077840.1sly	ERF-2	stu_00004538	ERF-6	Cach13397	ERF-1
spe_02g035420.1	ERF-6	Caba12590	ERF-3	can_Capana01g000677	ERF-3	pax_00042g00041	ERF-3	sly_02g090770.1sly	ERF-6	stu_00004825	ERF-1	Cach13683	ERF-2
spe_02g035430.1	ERF-6	Caba12594	ERF-2	can_Capana01g001106	AP2	pax_00047g00524	ERF-1	sly_02g090790.1sly	ERF-6	stu_00004826	ERF-1	Cach13684	ERF-2
spe_02g036630.1	AP2	Caba12595	ERF-2	can_Capana01g001360	ERF-1	pax_00050g00086	ERF-1	sly_02g090800.1sly	ERF-6	stu_00004898	ERF-1	Cach13758	ERF-3
spe_02g037700.1	ERF-1	Caba12634	AP2	can_Capana01g001775	ERF-1	pax_00054g00211	ERF-1	sly_02g092050.2sly	AP2	stu_00004921	AP2	Cach13759	ERF-3
spe_02g037720.1	AP2	Caba12716	ERF-3	can_Capana01g001776	ERF-1	pax_00059g00101	ERF-2	sly_02g093130.1sly	ERF-1	stu_00005621	ERF-1	Cach13760	ERF-3
spe_03g001520.1	ERF-3	Caba12717	ERF-3	can_Capana01g001795	ERF-1	pax_00065g01120	ERF-1	sly_02g093150.2sly	AP2	stu_00005631	ERF-6	Cach13762	ERF-3
spe_03g001530.1	ERF-3	Caba12718	ERF-3	can_Capana01g002361	ERF-1	pax_00068g00172	ERF-1	sly_03g005500.1sly	ERF-3	stu_00005837	ERF-1	Cach14034	ERF-1
spe_03g001540.1	ERF-3	Caba12810	ERF-1	can_Capana01g003147	ERF-2	pax_00068g00224	solo	sly_03g005510.1sly	ERF-3	stu_00006369	ERF-3	Cach1491	ERF-1
spe_03g002330.1	ERF-2	Caba14245	ERF-1	can_Capana01g003492	ERF-3	pax_00071g00102	ERF-5	sly_03g005520.1sly	ERF-3	stu_00006482	AP2	Cach15294	ERF-1
spe_03g003410.1	ERF-4	Caba14255	ERF-4	can_Capana01g003495	ERF-3	pax_00071g00106	ERF-5	sly_03g006320.1sly	ERF-2	stu_00007025	ERF-1	Cach15412	ERF-4
spe_03g005140.1	ERF-1	Caba14482	ERF-1	can_Capana01g003496	ERF-3	pax_00071g00172	ERF-1	sly_03g007460.1sly	ERF-4	stu_00007027	ERF-3	Cach15674	ERF-1
spe_03g005150.1	ERF-1	Caba14797	AP2	can_Capana01g003502	ERF-3	pax_00071g01020	ERF-5	sly_03g026270.1sly-CBF3	ERF-1	stu_00007036	ERF-1	Cach15981	AP2
spe_03g008400.1	AP2	Caba14930	ERF-1	can_Capana01g003503	ERF-3	pax_00071g01029	ERF-5	sly_03g026280.2sly-CBF2	ERF-1	stu_00007951	ERF-1	Cach16050	ERF-1
spe_03g008400.2	AP2	Caba15004	ERF-1	can_Capana01g003504	ERF-3	pax_00071g01045	ERF-5	sly_03g124110.1sly-CBF1	ERF-1	stu_00008248	ERF-6	Cach16260	ERF-1
spe_03g008400.3	AP2	Caba15103	ERF-3	can_Capana01g003505	ERF-3	pax_00071g01046	ERF-5	sly_03g044300.2sly	AP2	stu_00008263	ERF-6	Cach16279	ERF-1
spe_03g022900.1	RAV	Caba15166	ERF-1	can_Capana01g003506	ERF-3	pax_00071g01047	ERF-5	sly_03g083110.1sly	RAV	stu_00008264	ERF-6	Cach1642	ERF-3
spe_03g022900.2	RAV	Caba15193	AP2	can_Capana01g003507	ERF-3	pax_00071g01049	ERF-5	sly_03g093530.1sly	ERF-3	stu_00008352	ERF-1	Cach1644	ERF-3
spe_03g024350.1	ERF-3	Caba15240	ERF-1	can_Capana01g003705	ERF-1	pax_00071g01051	ERF-5	sly_03g093540.1sly	ERF-3	stu_00008538	ERF-1	Cach1645	ERF-3
spe_03g024370.1	ERF-3	Caba15853	AP2	can_Capana01g004444	ERF-1	pax_00071g01052	ERF-5	sly_03g093550.1sly	ERF-3	stu_00008734	ERF-1	Cach16458	ERF-1
spe_03g024400.1	ERF-3	Caba16087	ERF-4	can_Capana01g004446	ERF-1	pax_00073g01424	ERF-1	sly_03g093560.1sly	ERF-3	stu_00009142	ERF-1	Cach16473	ERF-3
spe_03g024410.1	ERF-3	Caba1644	ERF-1	can_Capana01g004447	ERF-1	pax_00074g00101	ERF-1	sly_03g093610.1sly	ERF-3	stu_00009475	ERF-1	Cach16495	AP2
spe_03g024430.1	ERF-3	Caba1645	ERF-1	can_Capana01g004449	ERF-1	pax_00074g00125	ERF-4	sly_03g114440.1sly	ERF-1	stu_00010135	ERF-1	Cach165	ERF-5
spe_03g026050.1	ERF-1	Caba1646	ERF-1	can_Capana02g000496	ERF-3	pax_00074g01728	ERF-5	sly_03g116610.2sly	ERF-1	stu_00010285	ERF-3	Cach1651	ERF-3
spe_03g026060.1	ERF-1	Caba1647	ERF-1	can_Capana02g000518	ERF-1	pax_00075g00811	AP2	sly_03g117130.2sly	ERF-1	stu_00010309	ERF-3	Cach1652	ERF-3
spe_03g033540.1	ERF-1	Caba16478	ERF-3	can_Capana02g000700	AP2	pax_00078g00038	ERF-1	sly_03g117230.1sly	ERF-1	stu_00010719	ERF-3	Cach1653	ERF-3
spe_03g035520.1	ERF-1	Caba1650	ERF-1	can_Capana02g000881	ERF-1	pax_00078g00042	ERF-1	sly_03g117720.2sly	AP2	stu_00010724	ERF-3	Cach1654	ERF-3
spe_03g036040.1	ERF-1	Caba1652	ERF-1	can_Capana02g001850	ERF-3	pax_00078g00043	ERF-1	sly_03g118190.2sly	ERF-3	stu_00010750	ERF-3	Cach1655	ERF-3
spe_03g036130.1	ERF-1	Caba1653	ERF-1	can_Capana02g001851	ERF-3	pax_00078g00181	ERF-2	sly_03g119580.1sly	ERF-6	stu_00010752	ERF-3	Cach1656	ERF-3
spe_03g036630.1	AP2	Caba17088	ERF-2	can_Capana02g001898	ERF-2	pax_00078g00195	ERF-2	sly_03g119800.1sly	ERF-1	stu_00010753	ERF-3	Cach166	ERF-5
spe_03g037110.1	ERF-3	Caba1715	ERF-1	can_Capana02g001900	ERF-2	pax_00078g00211	ERF-2	sly_03g120840.1sly	ERF-1	stu_00011046	AP2	Cach167	ERF-5
spe_03g038410.1	ERF-6	Caba17414	ERF-1	can_Capana02g001903	ERF-2	pax_00078g00231	ERF-2	sly_03g123430.2sly	AP2	stu_00012038	AP2	Cach168	ERF-5
spe_03g038650.1	ERF-1	Caba17472	ERF-1	can_Capana02g001904	ERF-2	pax_00079g02119	ERF-3	sly_03g123500.2sly	ERF-1	stu_00012087	ERF-1	Cach1686	ERF-1
spe_03g039660.1	ERF-1	Caba17502	ERF-2	can_Capana02g001905	ERF-2	pax_00085g02316	AP2	sly_04g007000.1sly	RAV	stu_00012154	ERF-1	Cach1687	ERF-1
spe_03g041210.1	AP2	Caba18296	ERF-2	can_Capana02g001907	ERF-2	pax_00086g00063	RAV	sly_04g007180.1sly	ERF-6	stu_00012178	ERF-5	Cach1688	ERF-1
spe_03g041270.1	ERF-1	Caba18424	ERF-1	can_Capana02g002706	ERF-1	pax_00096g01849	AP2	sly_04g009450.1sly	ERF-5	stu_00012179	ERF-5	Cach1689	ERF-1
spe_04g002090.1	RAV	Caba18450	ERF-1	can_Capana02g002936	AP2	pax_00102g00814	ERF-3	sly_04g012050.2sly	ERF-3	stu_00012180	ERF-5	Cach169	ERF-5
spe_04g002250.1	ERF-6	Caba18452	ERF-1	can_Capana02g003060	ERF-1	pax_00102g01420	ERF-1	sly_04g014530.1sly	ERF-2	stu_00012181	ERF-5	Cach1691	ERF-1
spe_04g004580.1	ERF-5	Caba18453	ERF-1	can_Capana02g003062	AP2	pax_00102g01437	ERF-1	sly_04g049800.2sly	AP2	stu_00012305	ERF-4	Cach1692	ERF-1
spe_04g006170.1	ERF-3	Caba18454	ERF-1	can_Capana03g000085	ERF-1	pax_00102g01713	ERF-1	sly_04g050750.1sly	ERF-1	stu_00012497	ERF-1	Cach1694	ERF-1
spe_04g006680.1	ERF-2	Caba18749	ERF-1	can_Capana03g000092	AP2	pax_00102g01717	ERF-4	sly_04g051360.2sly	ERF-3	stu_00012524	ERF-1	Cach1697	ERF-1
spe_04g009780.1	RAV	Caba19122	ERF-1	can_Capana03g000268	ERF-1	pax_00116g00022	ERF-1	sly_04g054910.2sly	ERF-1	stu_00012525	ERF-1	Cach1704	ERF-1
spe_04g020090.1	AP2	Caba19544	ERF-1	can_Capana03g000380	ERF-6	pax_00119g00067	ERF-1	sly_04g071770.2sly	ERF-3	stu_00012526	ERF-1	Cach1705	ERF-1
spe_04g021690.1	ERF-1	Caba19735	ERF-4	can_Capana03g000438	ERF-1	pax_00120g00012	ERF-2	sly_04g072300.1sly	ERF-2	stu_00012527	ERF-1	Cach1706	ERF-1
spe_04g022770.1	ERF-3	Caba1980	ERF-1	can_Capana03g000500	ERF-1	pax_00128g10022	ERF-2	sly_04g072900.1sly	ERF-1	stu_00012828	ERF-2	Cach17106	AP2
spe_04g024720.1	ERF-1	Caba19863	AP2	can_Capana03g000508	ERF-1	pax_00132g00057	ERF-1	sly_04g077490.2sly	AP2	stu_00013255	ERF-2	Cach17378	ERF-4
spe_04g027740.1	ERF-3	Caba20885	ERF-6	can_Capana03g000560	AP2	pax_00134g00033	ERF-3	sly_04g078640.1sly	ERF-1	stu_00013256	ERF-2	Cach18211	ERF-3
spe_04g028490.1	ERF-2	Caba21066	ERF-1	can_Capana03g000629	ERF-3	pax_00135g01433	ERF-3	sly_04g080910.1sly	ERF-3	stu_00013257	ERF-2	Cach18212	ERF-3
spe_04g029080.1	ERF-1	Caba21694	solo	can_Capana03g000671	ERF-1	pax_00145g00045	ERF-2	sly_05g009250.1sly	ERF-6	stu_00013401	ERF-3	Cach19112	ERF-2
spe_04g031090.1	AP2	Caba21819	ERF-1	can_Capana03g002059	ERF-4	pax_00152g00009	ERF-6	sly_05g009450.1sly	ERF-6	stu_00013402	ERF-3	Cach19255	ERF-1
spe_04g032240.1	ERF-1	Caba21946	AP2	can_Capana03g002388	ERF-1	pax_00158g00052	ERF-1	sly_05g009790.1sly	RAV	stu_00013450	ERF-3	Cach19315	ERF-2
spe_04g034520.1	ERF-3	Caba22318	ERF-1	can_Capana03g002392	ERF-1	pax_00158g00061	ERF-1	sly_05g013540.1sly	ERF-2	stu_00013587	AP2	Cach19923	ERF-2
spe_05g004980.1	ERF-6	Caba22579	ERF-3	can_Capana03g002643	ERF-1	pax_00160g00148	ERF-1	sly_05g050790.1sly	ERF-3	stu_00013608	ERF-3	Cach20346	ERF-1
spe_05g005260.1	ERF-6	Caba22580	ERF-3	can_Capana03g003309	ERF-3	pax_00163g00011	ERF-1	sly_05g050830.1sly	ERF-1	stu_00013744	ERF-2	Cach20399	ERF-1
spe_05g005620.1	RAV	Caba22677	ERF-3	can_Capana03g003313	ERF-3	pax_00166g00107	ERF-1	sly_05g051180.1sly	ERF-2	stu_00014127	ERF-1	Cach20400	ERF-1
spe_05g008450.1	ERF-2	Caba22808	ERF-1	can_Capana03g003660	ERF-1	pax_00167g00082	ERF-3	sly_05g051200.1sly	ERF-2	stu_00014157	AP2	Cach20401	ERF-1
spe_05g029260.1	ERF-3	Caba23090	ERF-2	can_Capana03g004499	ERF-3	pax_00167g00083	ERF-3	sly_05g051380.2sly	AP2	stu_00014196	ERF-1	Cach20402	ERF-1
spe_05g029310.1	ERF-1	Caba23582	ERF-2	can_Capana03g004500	ERF-3	pax_00167g00084	ERF-3	sly_05g052030.1sly	ERF-3	stu_00014204	ERF-3	Cach2075	ERF-1
spe_05g029560.1	ERF-2	Caba23668	ERF-1	can_Capana03g004524	ERF-3	pax_00177g00109	AP2	sly_05g052040.1sly	ERF-3	stu_00014240	ERF-3	Cach20855	ERF-1
spe_05g029570.1	ERF-2	Caba2377	ERF-2	can_Capana04g000283	ERF-3	pax_00185g00827	AP2	sly_05g052050.1sly	ERF-3	stu_00014309	ERF-1	Cach21190	ERF-1
spe_05g029780.1	AP2	Caba238	ERF-1	can_Capana04g000577	ERF-1	pax_00189g00141	ERF-3	sly_05g052410.1sly	ERF-1	stu_00014310	ERF-1	Cach21387	ERF-4
spe_05g030580.1	ERF-3	Caba23826	ERF-6	can_Capana04g000712	AP2	pax_00196g00322	AP2	sly_06g035700.1sly	ERF-1	stu_00014311	ERF-1	Cach21706	AP2
spe_05g030590.1	ERF-3	Caba24	ERF-5	can_Capana04g001107	ERF-1	pax_00199g00056	ERF-3	sly_06g050520.1sly	ERF-1	stu_00014417	ERF-2	Cach22871	ERF-1
spe_05g030600.1	ERF-3	Caba24412	ERF-1	can_Capana04g001206	ERF-2	pax_00207g00109	RAV	sly_06g051840.1sly	ERF-4	stu_00014541	ERF-6	Cach23158	AP2
spe_05g030960.1	ERF-1	Caba24739	ERF-1	can_Capana04g001261	ERF-3	pax_00207g00144	ERF-3	sly_06g054630.1sly	ERF-1	stu_00014570	ERF-6	Cach23440	ERF-1
spe_06g016040.1	ERF-1	Caba24801	ERF-1	can_Capana04g001803	ERF-1	pax_00207g00340	AP2	sly_06g063070.2sly	ERF-1	stu_00014594	ERF-2	Cach23728	solo
spe_06g017870.1	ERF-4	Caba25	ERF-5	can_Capana04g002109	ERF-1	pax_00207g00528	ERF-1	sly_06g065820.2sly	ERF-1	stu_00014598	AP2	Cach24210	ERF-2
spe_06g018310.1	ERF-1	Caba26	ERF-5	can_Capana04g002188	AP2	pax_00207g01542	ERF-1	sly_06g066390.1sly	AP2	stu_00014610	ERF-2	Cach24596	ERF-1
spe_06g019690.1	ERF-1	Caba26145	AP2	can_Capana04g002648	ERF-2	pax_00227g00048	ERF-1	sly_06g066540.1sly	ERF-1	stu_00015312	ERF-1	Cach24719	ERF-1
spe_06g021600.1	AP2	Caba26163	ERF-2	can_Capana04g002650	ERF-2	pax_00231g00729	AP2	sly_06g068360.2sly	ERF-1	stu_00015828	ERF-2	Cach24794	ERF-1
spe_06g022520.1	ERF-1	Caba26540	ERF-1	can_Capana04g002651	ERF-2	pax_00235g00064	ERF-2	sly_06g068570.2sly	AP2	stu_00015880	ERF-6	Cach24882	ERF-2
spe_06g024300.1	ERF-1	Caba26559	AP2	can_Capana04g002652	ERF-2	pax_00243g00102	ERF-2	sly_06g068830.1sly	ERF-3	stu_00015889	ERF-1	Cach25239	ERF-2
spe_06g024810.1	ERF-1	Caba26605	ERF-1	can_Capana04g002719	ERF-2	pax_00243g00124	ERF-2	sly_06g075510.2sly	AP2	stu_00016003	ERF-3	Cach255	ERF-1
spe_06g025620.1	ERF-1	Caba27	ERF-5	can_Capana04g002840	ERF-3	pax_00243g00151	ERF-2	sly_06g082590.1sly	ERF-4	stu_00016004	ERF-3	Cach25595	ERF-3
spe_06g025830.1	AP2	Caba27393	ERF-2	can_Capana04g002841	ERF-3	pax_00249g00718	ERF-1	sly_07g018290.2sly	AP2	stu_00016006	ERF-3	Cach25607	ERF-6
spe_06g026100.1	ERF-3	Caba27396	ERF-2	can_Capana04g002842	ERF-3	pax_00260g00062	ERF-3	sly_07g042230.1sly	ERF-1	stu_00016196	AP2	Cach25632	ERF-1
spe_06g026100.2	ERF-3	Caba27397	ERF-2	can_Capana05g000206	ERF-2	pax_00264g00088	ERF-1	sly_07g049490.1sly	ERF-2	stu_00016252	AP2	Cach26356	ERF-1
spe_06g031890.1	AP2	Caba27398	ERF-2	can_Capana05g000568	ERF-5	pax_00267g01022	AP2	sly_07g053740.1sly	ERF-2	stu_00016812	ERF-1	Cach26596	ERF-1
spe_06g031890.2	AP2	Caba27533	AP2	can_Capana05g001459	ERF-1	pax_00271g00053	ERF-3	sly_07g054220.1sly	ERF-1	stu_00017051	ERF-1	Cach26633	ERF-1
spe_06g033990.1	ERF-4	Caba27631	AP2	can_Capana05g001616	ERF-1	pax_00271g00057	ERF-3	sly_07g064890.1sly	ERF-2	stu_00017231	ERF-3	Cach26948	ERF-1
spe_07g007440.1	AP2	Caba28	ERF-5	can_Capana05g001638	ERF-3	pax_00271g00061	ERF-3	sly_08g007230.1sly	ERF-3	stu_00017233	ERF-3	Cach27162	ERF-6
spe_07g007440.2	AP2	Caba28031	ERF-2	can_Capana05g001700	ERF-2	pax_00271g00062	ERF-3	sly_08g007820.1sly	ERF-1	stu_00017485	solo	Cach27166	ERF-6
spe_07g021830.1	ERF-1	Caba28165	ERF-3	can_Capana05g001701	ERF-2	pax_00284g00033	ERF-1	sly_08g007830.1sly	ERF-1	stu_00017813	ERF-1	Cach27263	ERF-6
spe_07g024840.1	ERF-2	Caba28330	ERF-1	can_Capana05g001729	AP2	pax_00296g00111	AP2	sly_08g066660.1sly	ERF-1	stu_00018054	ERF-1	Cach27265	ERF-6
spe_07g027720.1	ERF-2	Caba28394	ERF-3	can_Capana05g001948	ERF-3	pax_00301g00122	ERF-1	sly_08g076380.1sly	AP2	stu_00018352	ERF-1	Cach27268	ERF-6
spe_07g028150.1	ERF-1	Caba28657	ERF-1	can_Capana05g001949	ERF-3	pax_00311g00051	ERF-5	sly_08g078170.1sly	ERF-3	stu_00018581	ERF-1	Cach27272	ERF-6
spe_07g033090.1	ERF-2	Caba29761	ERF-1	can_Capana05g001951	ERF-3	pax_00314g00628	ERF-3	sly_08g078180.1sly	ERF-3	stu_00018613	ERF-2	Cach27275	ERF-6
spe_08g003200.1	ERF-3	Caba301	ERF-1	can_Capana05g002063	ERF-1	pax_00314g01041	AP2	sly_08g078190.1sly	ERF-3	stu_00019693	ERF-3	Cach27366	RAV
spe_08g003740.1	ERF-1	Caba30262	ERF-2	can_Capana05g002386	ERF-1	pax_00327g00008	AP2	sly_08g078410.1sly	ERF-1	stu_00020625	ERF-1	Cach27605	ERF-1
spe_08g004160.1	ERF-1	Caba30382	ERF-2	can_Capana06g000269	ERF-4	pax_00332g00212	ERF-1	sly_08g078420.1sly	ERF-1	stu_00021969	ERF-2	Cach282	ERF-4
spe_08g020590.1	ERF-1	Caba30409	ERF-2	can_Capana06g000481	AP2	pax_00332g00325	ERF-1	sly_08g080290.2sly	ERF-1	stu_00022305	ERF-2	Cach28238	ERF-2
spe_08g024960.1	AP2	Caba30418	ERF-6	can_Capana06g001065	ERF-3	pax_00332g00746	ERF-1	sly_08g081650.1sly	ERF-5	stu_00022667	ERF-2	Cach28288	AP2
spe_08g026660.1	ERF-3	Caba30420	ERF-6	can_Capana06g001094	AP2	pax_00334g00123	ERF-2	sly_08g081960.1sly	ERF-4	stu_00022695	ERF-1	Cach2850	ERF-2
spe_08g026670.1	ERF-3	Caba30425	ERF-6	can_Capana06g001119	ERF-1	pax_00349g00034	ERF-1	sly_08g082210.2sly	ERF-1	stu_00022759	ERF-1	Cach28628	ERF-1
spe_08g026680.1	ERF-3	Caba30933	ERF-6	can_Capana06g001166	ERF-1	pax_00365g00043	ERF-1	sly_09g007260.2sly	AP2	stu_00022823	ERF-2	Cach28671	AP2
spe_08g026900.1	ERF-1	Caba32337	ERF-2	can_Capana06g001264	ERF-1	pax_00377g00087	ERF-1	sly_09g009240.1sly	ERF-1	stu_00023593	ERF-3	Cach293	ERF-5
spe_08g026910.1	ERF-1	Caba32340	ERF-2	can_Capana06g001444	ERF-1	pax_00380g00041	RAV	sly_09g059510.2sly	solo	stu_00023619	ERF-2	Cach294	ERF-5
spe_08g028640.1	ERF-1	Caba33211	ERF-3	can_Capana06g001510	AP2	pax_00382g00043	ERF-6	sly_09g066340.1sly	ERF-3	stu_00023701	ERF-1	Cach29550	ERF-2
spe_08g029950.1	ERF-5	Caba33728	ERF-6	can_Capana06g001845	ERF-1	pax_00382g00051	ERF-6	sly_09g066350.1sly	ERF-3	stu_00023717	ERF-1	Cach29553	ERF-2
spe_08g029960.1	ERF-5	Caba33766	ERF-2	can_Capana06g002553	ERF-4	pax_00382g00052	ERF-6	sly_09g066360.1sly	ERF-3	stu_00024145	ERF-1	Cach29554	ERF-2
spe_08g030250.1	ERF-4	Caba34084	ERF-2	can_Capana07g000340	ERF-3	pax_00382g00056	ERF-6	sly_09g075420.2sly	ERF-1	stu_00024606	ERF-1	Cach29555	ERF-2
spe_08g030500.1	ERF-1	Caba34712	AP2	can_Capana07g001365	ERF-2	pax_00382g00511	ERF-6	sly_09g089910.1sly	ERF-3	stu_00025151	ERF-1	Cach29556	ERF-2
spe_09g002130.1	AP2	Caba34762	ERF-1	can_Capana07g001714	ERF-2	pax_00389g00028	AP2	sly_09g089920.1sly	ERF-3	stu_00025282	ERF-1	Cach29686	AP2
spe_09g002130.2	AP2	Caba35188	ERF-2	can_Capana07g002313	ERF-2	pax_00390g10026	ERF-4	sly_09g089930.1sly	ERF-3	stu_00025390	AP2	Cach29830	AP2
spe_09g002150.1	AP2	Caba35194	ERF-2	can_Capana08g000001	ERF-1	pax_00398g10011	ERF-1	sly_09g091950.1sly	ERF-1	stu_00025479	AP2	Cach30146	ERF-2
spe_09g022670.1	solo	Caba35244	ERF-1	can_Capana08g000576	ERF-1	pax_00403g00041	ERF-1	sly_10g006130.1sly	ERF-2	stu_00025582	ERF-3	Cach30432	ERF-1
spe_09g028040.1	ERF-3	Caba3538	ERF-3	can_Capana08g001183	AP2	pax_00422g00012	ERF-1	sly_10g009110.1sly	ERF-2	stu_00025797	ERF-6	Cach30569	ERF-1
spe_09g028060.1	ERF-3	Caba35813	RAV	can_Capana08g002389	ERF-6	pax_00424g00042	ERF-2	sly_10g050960.1sly	ERF-3	stu_00025989	ERF-3	Cach30716	ERF-1
spe_09g028070.1	ERF-3	Caba3615	AP2	can_Capana09g000023	ERF-1	pax_00430g00311	ERF-1	sly_10g050970.1sly	ERF-6	stu_00025991	ERF-3	Cach30729	ERF-3
spe_09g030200.1	ERF-1	Caba3685	ERF-1	can_Capana09g000106	AP2	pax_00450g00513	ERF-6	sly_10g076370.1sly	ERF-1	stu_00026035	ERF-1	Cach30814	ERF-1
spe_09g032850.1	ERF-3	Caba406	ERF-4	can_Capana09g000142	ERF-1	pax_00456g00017	AP2	sly_10g076380.1sly	ERF-1	stu_00026046	ERF-3	Cach3113	ERF-1
spe_09g032860.1	ERF-3	Caba4353	ERF-3	can_Capana09g000250	ERF-1	pax_00461g00112	ERF-2	sly_10g078610.1sly	ERF-1	stu_00026048	ERF-3	Cach3167	ERF-1
spe_09g034850.1	ERF-1	Caba4354	ERF-3	can_Capana09g000595	ERF-2	pax_00461g00116	ERF-2	sly_10g080310.1sly	ERF-1	stu_00026049	ERF-3	Cach31730	ERF-3
spe_10g004890.1	ERF-2	Caba4451	ERF-2	can_Capana09g000596	ERF-2	pax_00463g10017	ERF-1	sly_10g080650.1sly	ERF-1	stu_00026136	ERF-1	Cach32619	ERF-6
spe_10g004900.1	ERF-2	Caba4475	ERF-2	can_Capana09g000917	ERF-1	pax_00468g00052	ERF-3	sly_10g083560.1sly	ERF-1	stu_00026232	ERF-3	Cach32927	ERF-1
spe_10g008890.1	ERF-1	Caba4477	ERF-2	can_Capana09g001297	ERF-1	pax_00472g00069	AP2	sly_10g084340.1sly	AP2	stu_00026260	ERF-3	Cach33506	ERF-6
spe_10g022600.1	ERF-6	Caba4478	ERF-2	can_Capana09g001473	solo	pax_00475g00053	ERF-3	sly_11g006050.1sly	ERF-2	stu_00026261	ERF-3	Cach33894	ERF-1
spe_10g022610.1	ERF-6	Caba4479	ERF-2	can_Capana09g001689	ERF-1	pax_00475g00061	ERF-3	sly_11g008560.1sly	AP2	stu_00026461	ERF-1	Cach3399	ERF-3
spe_10g028020.1	ERF-1	Caba4480	ERF-2	can_Capana09g001880	AP2	pax_00475g00064	ERF-3	sly_11g010710.1sly	AP2	stu_00027117	ERF-1	Cach34006	ERF-6
spe_10g028030.1	ERF-1	Caba4481	ERF-2	can_Capana09g002352	ERF-1	pax_00475g00071	ERF-3	sly_11g011740.1sly	ERF-2	stu_00027502	AP2	Cach3507	AP2
spe_10g029240.1	ERF-1	Caba5041	ERF-1	can_Capana10g000499	ERF-2	pax_00475g00077	ERF-3	sly_11g011750.1sly	ERF-2	stu_00027904	AP2	Cach3747	ERF-1
spe_10g030870.1	ERF-1	Caba5337	AP2	can_Capana10g001022	ERF-6	pax_00475g00712	ERF-3	sly_11g012980.1sly	ERF-1	stu_00028500	ERF-1	Cach444	ERF-1
spe_10g031190.1	ERF-1	Caba539	ERF-1	can_Capana10g001958	ERF-1	pax_00484g00001	ERF-1	sly_11g042560.1sly	ERF-1	stu_00028700	ERF-1	Cach4536	ERF-2
spe_10g033030.1	ERF-1	Caba5392	ERF-6	can_Capana10g002224	ERF-1	pax_00497g00041	ERF-1	sly_11g042580.1sly	ERF-1	stu_00028853	ERF-1	Cach4537	ERF-2
spe_10g033790.1	AP2	Caba5394	ERF-6	can_Capana10g002437	ERF-1	pax_00547g00042	ERF-1	sly_11g045680.1sly	ERF-2	stu_00028913	AP2	Cach4538	ERF-2
spe_11g001990.1	ERF-2	Caba541	ERF-1	can_Capana11g000561	ERF-1	pax_00547g00104	ERF-1	sly_11g045690.1sly	ERF-2	stu_00029713	ERF-2	Cach4540	ERF-2
spe_11g004350.1	AP2	Caba5523	ERF-1	can_Capana11g000645	AP2	pax_00549g00114	AP2	sly_11g061750.1sly	AP2	stu_00030228	ERF-1	Cach4542	ERF-2
spe_11g005520.1	AP2	Caba5525	AP2	can_Capana11g002196	ERF-1	pax_00549g10014	ERF-1	sly_11g072600.1sly	AP2	stu_00030472	ERF-4	Cach4543	ERF-2
spe_11g006570.1	ERF-2	Caba586	ERF-3	can_Capana11g002234	RAV	pax_00557g00051	ERF-1	sly_12g005960.1sly	ERF-2	stu_00030781	ERF-1	Cach4544	ERF-2
spe_11g006580.1	ERF-2	Caba6003	ERF-2	can_Capana12g001159	ERF-1	pax_00569g00053	ERF-3	sly_12g008350.1sly	ERF-1	stu_00031294	ERF-1	Cach4545	ERF-2
spe_11g006590.1	ERF-2	Caba6711	ERF-1	can_Capana12g001343	ERF-3	pax_00613g00021	ERF-2	sly_12g009240.1sly	ERF-1	stu_00031795	ERF-1	Cach4599	ERF-3
spe_11g007720.1	ERF-1	Caba6780	ERF-1	can_Capana12g001883	ERF-3	pax_00613g00022	ERF-3	sly_12g009490.1sly	ERF-1	stu_00034101	ERF-1	Cach4600	ERF-3
spe_11g017570.1	ERF-2	Caba6941	ERF-3	can_Capana12g002103	ERF-2	pax_00618g00058	ERF-4	sly_12g010490.1sly	AP2	stu_00034583	ERF-1	Cach5331	ERF-1
spe_11g017580.1	ERF-2	Caba6994	ERF-1	can_Capana12g002507	AP2	pax_00629g00021	ERF-1	sly_12g013660.1sly	ERF-1	stu_00034739	ERF-1	Cach5566	ERF-1
spe_11g018670.1	ERF-1	Caba7329	ERF-3	can_Capana12g002726	AP2	pax_00647g00049	AP2	sly_12g038440.1sly	ERF-2	stu_00036107	ERF-2	Cach5568	AP2
spe_11g018710.1	ERF-1	Caba7330	ERF-3			pax_00648g00024	ERF-1	sly_12g038450.1sly	ERF-2	stu_00036493	ERF-4	Cach5628	AP2
spe_11g023650.1	AP2	Caba7337	ERF-3			pax_00648g00119	ERF-1	sly_12g042210.1sly	ERF-3	stu_00036561	ERF-1	Cach5682	ERF-6
spe_11g030250.1	AP2	Caba7546	ERF-1			pax_00648g00222	ERF-1	sly_12g044390.1sly	ERF-1	stu_00036566	ERF-3	Cach5683	ERF-6
spe_11g030250.2	AP2	Caba7547	ERF-1			pax_00648g10013	ERF-1	sly_12g049560.1sly	ERF-1	stu_00036700	ERF-2	Cach5997	ERF-1
spe_12g001920.1	ERF-2	Caba7585	ERF-1			pax_00648g10016	ERF-1	sly_12g056430.1sly	ERF-1	stu_00036752	ERF-2	Cach608	ERF-1
spe_12g003310.1	ERF-1	Caba7775	ERF-4			pax_00652g10013	RAV	sly_12g056590.1sly	ERF-3	stu_00037316	AP2	Cach609	ERF-1
spe_12g004190.1	ERF-1	Caba798	ERF-3			pax_00665g00022	ERF-1	sly_12g056980.1sly	ERF-1	stu_00038366	ERF-1	Cach630	ERF-3
spe_12g004490.1	ERF-1	Caba833	AP2			pax_00672g00031	ERF-3			stu_00038949	ERF-1	Cach633	ERF-3
spe_12g005500.1	AP2	Caba8450	ERF-5			pax_00685g00012	AP2			stu_00040046	ERF-3	Cach635	ERF-3
spe_12g007010.1	ERF-1	Caba8498	ERF-2			pax_00690g00052	ERF-2			stu_00040222	ERF-1	Cach6470	ERF-1
spe_12g018690.1	ERF-2	Caba8499	ERF-2			pax_00714g00620	ERF-1			stu_00040254	ERF-2	Cach6718	ERF-2
spe_12g021250.1	ERF-3	Caba8842	ERF-3			pax_00716g00032	ERF-1			stu_00040573	ERF-3	Cach6822	ERF-3
spe_12g022660.1	ERF-1	Caba8897	ERF-2			pax_00744g00036	ERF-1			stu_00040856	ERF-1	Cach6823	ERF-3
spe_12g024030.1	ERF-1	Caba9119	ERF-2			pax_00842g00021	ERF-3			stu_00040918	ERF-3	Cach6824	ERF-3
spe_12g029020.1	ERF-1	Caba9120	ERF-2			pax_00845g00023	ERF-2			stu_00041045	ERF-3	Cach7143	ERF-1
spe_12g029210.1	ERF-3	Caba9121	ERF-2			pax_00882g00021	ERF-1			stu_00041562	ERF-1	Cach7438	ERF-1
spe_12g029210.2	ERF-3	Caba9122	ERF-2			pax_00904g00035	ERF-4			stu_00041883	ERF-1	Cach7724	ERF-3
		Caba9123	ERF-2			pax_00928g00112	ERF-1			stu_00042256	ERF-2	Cach7726	ERF-3
		Caba9286	ERF-3			pax_00946g00053	ERF-3			stu_00043801	ERF-6	Cach7901	ERF-3
		Caba9287	ERF-3			pax_00946g00063	ERF-3			stu_00044919	ERF-2	Cach8130	ERF-1
		Caba9288	ERF-3			pax_01012g00013	ERF-4			stu_00045042	ERF-1	Cach8131	ERF-1
		Caba9338	ERF-2			pax_01024g00326	AP2			stu_00045092	ERF-2	Cach8132	ERF-1
		Caba9339	ERF-2			pax_01052g00017	ERF-1			stu_00046646	ERF-3	Cach8309	ERF-4
		Caba9340	ERF-2			pax_01052g00024	ERF-3			stu_00046672	ERF-3	Cach858	AP2
		Caba9583	ERF-1			pax_01066g00013	ERF-2			stu_00047149	ERF-1	Cach8998	ERF-1
		Caba9756	ERF-2			pax_01094g00002	ERF-3			stu_01009171	AP2	Cach9106	ERF-3
		Caba9804	ERF-1			pax_01099g00011	ERF-2			stu_01013782	AP2	Cach9207	ERF-1
						pax_01142g00028	AP2			stu_01013892	ERF-2	Cach9217	ERF-1
						pax_01149g00023	ERF-1			stu_01015315	ERF-1	Cach9286	AP2
						pax_01161g00121	AP2			stu_01015891	ERF-1	Cach9433	ERF-6
						pax_01167g00015	ERF-2			stu_01021429	AP2	Cach9469	ERF-1
						pax_01184g00142	ERF-1			stu_01023951	ERF-1	Cach9539	AP2
						pax_01204g00015	ERF-1					Cach9818	ERF-1
						pax_01269g00017	ERF-1					Cach9918	ERF-1
						pax_01294g00029	ERF-1					Cach9977	ERF-2
						pax_01294g00031	ERF-3
						pax_01333g10014	ERF-2
						pax_01353g00002	ERF-3
						pax_01464g00006	RAV
						pax_01553g00014	ERF-4
						pax_01560g00009	ERF-2
						pax_02133g00004	ERF-1
						pax_02748g00006	AP2
						pax_04031g00008	ERF-5

## Sheet: Supplemental Table S3
Table S3.Detailed network representation for the sets of species synteny clusters.
ID	Species	No. of member	Cluster	Family
Caba1	Caba	46	ERF-5	ERF
Caba10125	Caba	1	ERF-3	ERF
Caba10367	Caba	90	ERF-2	ERF
Caba10494	Caba	2	ERF-1	ERF
Caba10725	Caba	3	AP2	AP2
Caba10967	Caba	89	ERF-3	ERF
Caba11242	Caba	4	ERF-1	ERF
Caba11386	Caba	5	ERF-6	ERF
Caba11412	Caba	6	ERF-1	ERF
Caba1144	Caba	7	ERF-3	ERF
Caba1145	Caba	8	ERF-3	ERF
Caba11460	Caba	9	ERF-1	ERF
Caba11466	Caba	10	AP2	AP2
Caba1153	Caba	11	ERF-3	ERF
Caba11560	Caba	12	ERF-3	ERF
Caba11666	Caba	13	AP2	AP2
Caba11707	Caba	14	ERF-1	ERF
Caba11716	Caba	15	ERF-1	ERF
Caba1176	Caba	17	ERF-1	ERF
Caba11765	Caba	16	ERF-1	ERF
Caba11969	Caba	18	ERF-1	ERF
Caba12556	Caba	19	ERF-1	ERF
Caba12590	Caba	20	ERF-3	ERF
Caba12594	Caba	21	ERF-2	ERF
Caba12595	Caba	22	ERF-2	ERF
Caba12634	Caba	23	AP2	AP2
Caba12716	Caba	24	ERF-3	ERF
Caba12718	Caba	25	ERF-3	ERF
Caba12810	Caba	26	ERF-1	ERF
Caba14245	Caba	27	ERF-1	ERF
Caba14255	Caba	28	ERF-4	ERF
Caba14482	Caba	29	ERF-1	ERF
Caba14797	Caba	30	AP2	AP2
Caba14930	Caba	15	ERF-1	ERF
Caba15004	Caba	9	ERF-1	ERF
Caba15103	Caba	12	ERF-3	ERF
Caba15166	Caba	15	ERF-1	ERF
Caba15193	Caba	13	AP2	AP2
Caba15240	Caba	4	ERF-1	ERF
Caba15853	Caba	31	AP2	AP2
Caba16087	Caba	32	ERF-4	ERF
Caba1644	Caba	33	ERF-1	ERF
Caba1645	Caba	34	ERF-1	ERF
Caba16478	Caba	97	ERF-3	ERF
Caba1715	Caba	35	ERF-1	ERF
Caba17414	Caba	36	ERF-1	ERF
Caba17472	Caba	37	ERF-1	ERF
Caba17502	Caba	38	ERF-2	ERF
Caba18296	Caba	39	ERF-2	ERF
Caba18424	Caba	40	ERF-1	ERF
Caba18450	Caba	27	ERF-1	ERF
Caba18452	Caba	41	ERF-1	ERF
Caba18749	Caba	42	ERF-1	ERF
Caba19122	Caba	43	ERF-1	ERF
Caba19735	Caba	28	ERF-4	ERF
Caba1980	Caba	44	ERF-1	ERF
Caba19863	Caba	45	AP2	AP2
Caba20885	Caba	47	ERF-6	ERF
Caba21066	Caba	48	ERF-1	ERF
Caba21694	Caba	49	solo	solo
Caba21819	Caba	99	ERF-1	ERF
Caba21946	Caba	50	AP2	AP2
Caba22318	Caba	51	ERF-1	ERF
Caba22579	Caba	52	ERF-3	ERF
Caba22808	Caba	53	ERF-1	ERF
Caba23090	Caba	39	ERF-2	ERF
Caba23668	Caba	54	ERF-1	ERF
Caba2377	Caba	55	ERF-2	ERF
Caba238	Caba	40	ERF-1	ERF
Caba23826	Caba	100	ERF-6	ERF
Caba24	Caba	46	ERF-5	ERF
Caba24412	Caba	48	ERF-1	ERF
Caba24739	Caba	37	ERF-1	ERF
Caba24801	Caba	56	ERF-1	ERF
Caba26559	Caba	31	AP2	AP2
Caba26605	Caba	57	ERF-1	ERF
Caba27393	Caba	21	ERF-2	ERF
Caba27397	Caba	21	ERF-2	ERF
Caba27533	Caba	23	AP2	AP2
Caba27631	Caba	23	AP2	AP2
Caba28031	Caba	58	ERF-2	ERF
Caba28165	Caba	59	ERF-3	ERF
Caba28330	Caba	96	ERF-1	ERF
Caba28657	Caba	93	ERF-1	ERF
Caba29761	Caba	60	ERF-1	ERF
Caba301	Caba	27	ERF-1	ERF
Caba34762	Caba	61	ERF-1	ERF
Caba35188	Caba	92	ERF-2	ERF
Caba35194	Caba	92	ERF-2	ERF
Caba3538	Caba	87	ERF-3	ERF
Caba35813	Caba	62	RAV	RAV
Caba3615	Caba	63	AP2	AP2
Caba406	Caba	28	ERF-4	ERF
Caba4353	Caba	64	ERF-3	ERF
Caba4451	Caba	65	ERF-2	ERF
Caba4475	Caba	66	ERF-2	ERF
Caba4479	Caba	66	ERF-2	ERF
Caba4480	Caba	65	ERF-2	ERF
Caba5337	Caba	3	AP2	AP2
Caba539	Caba	17	ERF-1	ERF
Caba5392	Caba	1	ERF-6	ERF
Caba5523	Caba	61	ERF-1	ERF
Caba5525	Caba	63	AP2	AP2
Caba586	Caba	67	ERF-3	ERF
Caba6003	Caba	68	ERF-2	ERF
Caba6711	Caba	69	ERF-1	ERF
Caba6780	Caba	16	ERF-1	ERF
Caba6941	Caba	24	ERF-3	ERF
Caba6994	Caba	70	ERF-1	ERF
Caba7329	Caba	71	ERF-3	ERF
Caba7330	Caba	52	ERF-3	ERF
Caba7337	Caba	71	ERF-3	ERF
Caba7546	Caba	27	ERF-1	ERF
Caba7547	Caba	27	ERF-1	ERF
Caba7775	Caba	28	ERF-4	ERF
Caba798	Caba	8	ERF-3	ERF
Caba833	Caba	30	AP2	AP2
Caba8450	Caba	72	ERF-5	ERF
Caba8498	Caba	73	ERF-2	ERF
Caba8842	Caba	74	ERF-3	ERF
Caba8897	Caba	21	ERF-2	ERF
Caba9119	Caba	66	ERF-2	ERF
Caba9120	Caba	75	ERF-2	ERF
Caba9121	Caba	76	ERF-2	ERF
Caba9286	Caba	52	ERF-3	ERF
Caba9288	Caba	71	ERF-3	ERF
Caba9338	Caba	76	ERF-2	ERF
Caba9340	Caba	75	ERF-2	ERF
Caba9583	Caba	77	ERF-1	ERF
Caba9804	Caba	91	ERF-1	ERF
Cach10101	Cach	52	ERF-3	ERF
Cach10103	Cach	71	ERF-3	ERF
Cach10196	Cach	75	ERF-2	ERF
Cach10203	Cach	66	ERF-2	ERF
Cach10209	Cach	76	ERF-2	ERF
Cach10755	Cach	77	ERF-1	ERF
Cach11295	Cach	85	ERF-3	ERF
Cach11385	Cach	90	ERF-2	ERF
Cach11468	Cach	2	ERF-1	ERF
Cach11793	Cach	3	AP2	AP2
Cach11922	Cach	61	ERF-1	ERF
Cach12079	Cach	89	ERF-3	ERF
Cach12320	Cach	78	AP2	AP2
Cach12601	Cach	79	ERF-3	ERF
Cach12813	Cach	73	ERF-2	ERF
Cach12839	Cach	72	ERF-5	ERF
Cach1303	Cach	42	ERF-1	ERF
Cach13363	Cach	23	AP2	AP2
Cach13683	Cach	21	ERF-2	ERF
Cach13758	Cach	95	ERF-3	ERF
Cach13759	Cach	24	ERF-3	ERF
Cach14034	Cach	26	ERF-1	ERF
Cach1491	Cach	34	ERF-1	ERF
Cach15412	Cach	28	ERF-4	ERF
Cach15674	Cach	29	ERF-1	ERF
Cach15981	Cach	30	AP2	AP2
Cach16050	Cach	15	ERF-1	ERF
Cach16260	Cach	9	ERF-1	ERF
Cach16279	Cach	4	ERF-1	ERF
Cach1642	Cach	80	ERF-3	ERF
Cach1644	Cach	11	ERF-3	ERF
Cach16458	Cach	15	ERF-1	ERF
Cach16473	Cach	12	ERF-3	ERF
Cach16495	Cach	13	AP2	AP2
Cach165	Cach	46	ERF-5	ERF
Cach1651	Cach	7	ERF-3	ERF
Cach1653	Cach	81	ERF-3	ERF
Cach1654	Cach	11	ERF-3	ERF
Cach166	Cach	86	ERF-5	ERF
Cach1686	Cach	33	ERF-1	ERF
Cach1688	Cach	34	ERF-1	ERF
Cach1704	Cach	34	ERF-1	ERF
Cach1706	Cach	33	ERF-1	ERF
Cach17106	Cach	31	AP2	AP2
Cach17378	Cach	32	ERF-4	ERF
Cach19112	Cach	68	ERF-2	ERF
Cach19255	Cach	36	ERF-1	ERF
Cach19315	Cach	38	ERF-2	ERF
Cach19923	Cach	39	ERF-2	ERF
Cach20346	Cach	40	ERF-1	ERF
Cach20399	Cach	41	ERF-1	ERF
Cach2075	Cach	35	ERF-1	ERF
Cach20855	Cach	43	ERF-1	ERF
Cach21190	Cach	82	ERF-1	ERF
Cach21387	Cach	28	ERF-4	ERF
Cach21706	Cach	45	AP2	AP2
Cach22871	Cach	48	ERF-1	ERF
Cach23158	Cach	50	AP2	AP2
Cach23440	Cach	99	ERF-1	ERF
Cach23728	Cach	49	solo	solo
Cach24210	Cach	83	ERF-2	ERF
Cach24596	Cach	4	ERF-1	ERF
Cach24719	Cach	69	ERF-1	ERF
Cach24794	Cach	16	ERF-1	ERF
Cach24882	Cach	39	ERF-2	ERF
Cach25239	Cach	65	ERF-2	ERF
Cach255	Cach	40	ERF-1	ERF
Cach25595	Cach	59	ERF-3	ERF
Cach25632	Cach	54	ERF-1	ERF
Cach26356	Cach	48	ERF-1	ERF
Cach26596	Cach	37	ERF-1	ERF
Cach26633	Cach	56	ERF-1	ERF
Cach26948	Cach	37	ERF-1	ERF
Cach27162	Cach	5	ERF-6	ERF
Cach27166	Cach	5	ERF-6	ERF
Cach27263	Cach	5	ERF-6	ERF
Cach27275	Cach	5	ERF-6	ERF
Cach27366	Cach	62	RAV	RAV
Cach27605	Cach	16	ERF-1	ERF
Cach282	Cach	28	ERF-4	ERF
Cach28238	Cach	84	ERF-2	ERF
Cach2850	Cach	55	ERF-2	ERF
Cach28628	Cach	57	ERF-1	ERF
Cach28671	Cach	31	AP2	AP2
Cach292	Cach	46	ERF-5	ERF
Cach29550	Cach	21	ERF-2	ERF
Cach29686	Cach	23	AP2	AP2
Cach29830	Cach	23	AP2	AP2
Cach30146	Cach	58	ERF-2	ERF
Cach30569	Cach	2	ERF-1	ERF
Cach30716	Cach	41	ERF-1	ERF
Cach30729	Cach	85	ERF-3	ERF
Cach30814	Cach	9	ERF-1	ERF
Cach3113	Cach	17	ERF-1	ERF
Cach32619	Cach	47	ERF-6	ERF
Cach3507	Cach	63	AP2	AP2
Cach3747	Cach	60	ERF-1	ERF
Cach444	Cach	27	ERF-1	ERF
Cach4536	Cach	65	ERF-2	ERF
Cach4537	Cach	38	ERF-2	ERF
Cach4540	Cach	65	ERF-2	ERF
Cach4542	Cach	66	ERF-2	ERF
Cach4543	Cach	88	ERF-2	ERF
Cach4599	Cach	64	ERF-3	ERF
Cach5566	Cach	61	ERF-1	ERF
Cach5568	Cach	63	AP2	AP2
Cach5628	Cach	3	AP2	AP2
Cach5682	Cach	1	ERF-6	ERF
Cach5997	Cach	60	ERF-1	ERF
Cach608	Cach	17	ERF-1	ERF
Cach630	Cach	67	ERF-3	ERF
Cach633	Cach	8	ERF-3	ERF
Cach6470	Cach	53	ERF-1	ERF
Cach6822	Cach	52	ERF-3	ERF
Cach6824	Cach	71	ERF-3	ERF
Cach7143	Cach	51	ERF-1	ERF
Cach7438	Cach	70	ERF-1	ERF
Cach7724	Cach	52	ERF-3	ERF
Cach7726	Cach	71	ERF-3	ERF
Cach7901	Cach	24	ERF-3	ERF
Cach8130	Cach	27	ERF-1	ERF
Cach8309	Cach	28	ERF-4	ERF
Cach858	Cach	30	AP2	AP2
Cach8998	Cach	18	ERF-1	ERF
Cach9106	Cach	12	ERF-3	ERF
Cach9207	Cach	15	ERF-1	ERF
Cach9217	Cach	14	ERF-1	ERF
Cach9286	Cach	13	AP2	AP2
Cach9433	Cach	5	ERF-6	ERF
Cach9469	Cach	4	ERF-1	ERF
Cach9539	Cach	10	AP2	AP2
Cach9818	Cach	6	ERF-1	ERF
Cach9918	Cach	9	ERF-1	ERF
can_Capana00g001882	can	53	ERF-1	ERF
can_Capana00g001933	can	74	ERF-3	ERF
can_Capana00g003399	can	40	ERF-1	ERF
can_Capana00g004307	can	73	ERF-2	ERF
can_Capana00g004363	can	44	ERF-1	ERF
can_Capana00g004506	can	38	ERF-2	ERF
can_Capana00g004561	can	36	ERF-1	ERF
can_Capana00g004634	can	54	ERF-1	ERF
can_Capana01g000136	can	46	ERF-5	ERF
can_Capana01g000158	can	46	ERF-5	ERF
can_Capana01g000159	can	86	ERF-5	ERF
can_Capana01g000331	can	27	ERF-1	ERF
can_Capana01g000589	can	17	ERF-1	ERF
can_Capana01g000661	can	8	ERF-3	ERF
can_Capana01g000662	can	67	ERF-3	ERF
can_Capana01g000677	can	8	ERF-3	ERF
can_Capana01g001106	can	30	AP2	AP2
can_Capana01g001360	can	42	ERF-1	ERF
can_Capana01g001775	can	34	ERF-1	ERF
can_Capana01g001795	can	33	ERF-1	ERF
can_Capana01g002361	can	35	ERF-1	ERF
can_Capana01g003147	can	55	ERF-2	ERF
can_Capana01g003492	can	80	ERF-3	ERF
can_Capana01g003495	can	11	ERF-3	ERF
can_Capana01g003502	can	7	ERF-3	ERF
can_Capana01g003504	can	8	ERF-3	ERF
can_Capana01g003506	can	11	ERF-3	ERF
can_Capana01g004444	can	41	ERF-1	ERF
can_Capana02g000496	can	87	ERF-3	ERF
can_Capana02g000700	can	63	AP2	AP2
can_Capana02g000881	can	60	ERF-1	ERF
can_Capana02g001850	can	64	ERF-3	ERF
can_Capana02g001898	can	66	ERF-2	ERF
can_Capana02g001900	can	65	ERF-2	ERF
can_Capana02g001903	can	66	ERF-2	ERF
can_Capana02g001904	can	88	ERF-2	ERF
can_Capana02g001907	can	66	ERF-2	ERF
can_Capana02g002936	can	3	AP2	AP2
can_Capana02g003060	can	61	ERF-1	ERF
can_Capana02g003062	can	63	AP2	AP2
can_Capana03g000085	can	9	ERF-1	ERF
can_Capana03g000092	can	10	AP2	AP2
can_Capana03g000268	can	4	ERF-1	ERF
can_Capana03g000380	can	5	ERF-6	ERF
can_Capana03g000438	can	16	ERF-1	ERF
can_Capana03g000500	can	15	ERF-1	ERF
can_Capana03g000508	can	14	ERF-1	ERF
can_Capana03g000560	can	13	AP2	AP2
can_Capana03g000629	can	12	ERF-3	ERF
can_Capana03g000671	can	6	ERF-1	ERF
can_Capana03g002059	can	28	ERF-4	ERF
can_Capana03g002388	can	27	ERF-1	ERF
can_Capana03g002643	can	70	ERF-1	ERF
can_Capana03g003309	can	71	ERF-3	ERF
can_Capana03g003313	can	52	ERF-3	ERF
can_Capana03g003660	can	51	ERF-1	ERF
can_Capana03g004499	can	52	ERF-3	ERF
can_Capana03g004524	can	71	ERF-3	ERF
can_Capana04g000283	can	89	ERF-3	ERF
can_Capana04g000577	can	61	ERF-1	ERF
can_Capana04g000712	can	3	AP2	AP2
can_Capana04g001107	can	2	ERF-1	ERF
can_Capana04g001206	can	90	ERF-2	ERF
can_Capana04g001261	can	85	ERF-3	ERF
can_Capana04g001803	can	91	ERF-1	ERF
can_Capana04g002109	can	77	ERF-1	ERF
can_Capana04g002648	can	76	ERF-2	ERF
can_Capana04g002650	can	66	ERF-2	ERF
can_Capana04g002651	can	75	ERF-2	ERF
can_Capana04g002652	can	92	ERF-2	ERF
can_Capana04g002719	can	66	ERF-2	ERF
can_Capana04g002840	can	71	ERF-3	ERF
can_Capana04g002841	can	52	ERF-3	ERF
can_Capana05g000206	can	21	ERF-2	ERF
can_Capana05g000568	can	72	ERF-5	ERF
can_Capana05g001459	can	93	ERF-1	ERF
can_Capana05g001616	can	94	ERF-1	ERF
can_Capana05g001638	can	20	ERF-3	ERF
can_Capana05g001700	can	21	ERF-2	ERF
can_Capana05g001729	can	23	AP2	AP2
can_Capana05g001948	can	95	ERF-3	ERF
can_Capana05g001949	can	24	ERF-3	ERF
can_Capana05g002063	can	26	ERF-1	ERF
can_Capana05g002386	can	96	ERF-1	ERF
can_Capana06g000269	can	32	ERF-4	ERF
can_Capana06g000481	can	31	AP2	AP2
can_Capana06g001065	can	12	ERF-3	ERF
can_Capana06g001094	can	13	AP2	AP2
can_Capana06g001119	can	15	ERF-1	ERF
can_Capana06g001166	can	9	ERF-1	ERF
can_Capana06g001264	can	4	ERF-1	ERF
can_Capana06g001444	can	15	ERF-1	ERF
can_Capana06g001510	can	30	AP2	AP2
can_Capana06g001845	can	29	ERF-1	ERF
can_Capana06g002553	can	28	ERF-4	ERF
can_Capana07g000340	can	97	ERF-3	ERF
can_Capana07g001365	can	68	ERF-2	ERF
can_Capana07g001714	can	38	ERF-2	ERF
can_Capana07g002313	can	39	ERF-2	ERF
can_Capana08g000001	can	43	ERF-1	ERF
can_Capana08g000576	can	82	ERF-1	ERF
can_Capana08g002389	can	47	ERF-6	ERF
can_Capana09g000023	can	16	ERF-1	ERF
can_Capana09g000106	can	78	AP2	AP2
can_Capana09g000142	can	69	ERF-1	ERF
can_Capana09g000250	can	4	ERF-1	ERF
can_Capana09g000595	can	83	ERF-2	ERF
can_Capana09g000917	can	98	ERF-1	ERF
can_Capana09g001297	can	99	ERF-1	ERF
can_Capana09g001473	can	49	solo	solo
can_Capana09g001880	can	50	AP2	AP2
can_Capana09g002352	can	48	ERF-1	ERF
can_Capana10g000499	can	65	ERF-2	ERF
can_Capana10g001022	can	100	ERF-6	ERF
can_Capana10g001958	can	48	ERF-1	ERF
can_Capana10g002224	can	56	ERF-1	ERF
can_Capana10g002437	can	37	ERF-1	ERF
can_Capana11g000561	can	57	ERF-1	ERF
can_Capana11g000645	can	31	AP2	AP2
can_Capana11g002196	can	6	ERF-1	ERF
can_Capana11g002234	can	62	RAV	RAV
can_Capana12g001159	can	41	ERF-1	ERF
can_Capana12g001343	can	85	ERF-3	ERF
can_Capana12g001883	can	59	ERF-3	ERF
can_Capana12g002103	can	58	ERF-2	ERF
can_Capana12g002507	can	23	AP2	AP2
can_Capana12g002726	can	23	AP2	AP2
pax_00000g00441	pax	98	ERF-1	ERF
pax_00001g00352	pax	51	ERF-1	ERF
pax_00001g00582	pax	17	ERF-1	ERF
pax_00003g01526	pax	47	ERF-6	ERF
pax_00003g04743	pax	37	ERF-1	ERF
pax_00005g00506	pax	50	AP2	AP2
pax_00015g00067	pax	6	ERF-1	ERF
pax_00015g00091	pax	5	ERF-6	ERF
pax_00016g00183	pax	47	ERF-6	ERF
pax_00017g03011	pax	18	ERF-1	ERF
pax_00021g00069	pax	42	ERF-1	ERF
pax_00024g00271	pax	52	ERF-3	ERF
pax_00024g00291	pax	71	ERF-3	ERF
pax_00025g03116	pax	59	ERF-3	ERF
pax_00030g00022	pax	11	ERF-3	ERF
pax_00030g00410	pax	81	ERF-3	ERF
pax_00031g00144	pax	65	ERF-2	ERF
pax_00033g00121	pax	29	ERF-1	ERF
pax_00038g00833	pax	4	ERF-1	ERF
pax_00038g02140	pax	10	AP2	AP2
pax_00038g02229	pax	9	ERF-1	ERF
pax_00041g00061	pax	2	ERF-1	ERF
pax_00047g00524	pax	53	ERF-1	ERF
pax_00050g00086	pax	33	ERF-1	ERF
pax_00054g00211	pax	27	ERF-1	ERF
pax_00059g00101	pax	38	ERF-2	ERF
pax_00065g01120	pax	35	ERF-1	ERF
pax_00068g00172	pax	48	ERF-1	ERF
pax_00068g00224	pax	49	solo	solo
pax_00071g00172	pax	101	ERF-1	ERF
pax_00074g00101	pax	40	ERF-1	ERF
pax_00074g00125	pax	28	ERF-4	ERF
pax_00074g01728	pax	46	ERF-5	ERF
pax_00078g00042	pax	102	ERF-1	ERF
pax_00078g00181	pax	21	ERF-2	ERF
pax_00079g02119	pax	85	ERF-3	ERF
pax_00085g02316	pax	23	AP2	AP2
pax_00086g00063	pax	62	RAV	RAV
pax_00096g01849	pax	3	AP2	AP2
pax_00102g00814	pax	8	ERF-3	ERF
pax_00102g01420	pax	27	ERF-1	ERF
pax_00102g01437	pax	41	ERF-1	ERF
pax_00102g01713	pax	40	ERF-1	ERF
pax_00102g01717	pax	28	ERF-4	ERF
pax_00120g00012	pax	58	ERF-2	ERF
pax_00128g10022	pax	84	ERF-2	ERF
pax_00132g00057	pax	36	ERF-1	ERF
pax_00134g00033	pax	52	ERF-3	ERF
pax_00135g01433	pax	74	ERF-3	ERF
pax_00152g00009	pax	47	ERF-6	ERF
pax_00160g00148	pax	2	ERF-1	ERF
pax_00163g00011	pax	48	ERF-1	ERF
pax_00166g00107	pax	60	ERF-1	ERF
pax_00167g00082	pax	25	ERF-3	ERF
pax_00167g00083	pax	24	ERF-3	ERF
pax_00167g00084	pax	25	ERF-3	ERF
pax_00177g00109	pax	78	AP2	AP2
pax_00185g00827	pax	30	AP2	AP2
pax_00189g00141	pax	89	ERF-3	ERF
pax_00196g00322	pax	23	AP2	AP2
pax_00207g00144	pax	12	ERF-3	ERF
pax_00207g00340	pax	13	AP2	AP2
pax_00207g00528	pax	15	ERF-1	ERF
pax_00207g01542	pax	9	ERF-1	ERF
pax_00227g00048	pax	82	ERF-1	ERF
pax_00231g00729	pax	103	AP2	AP2
pax_00235g00064	pax	39	ERF-2	ERF
pax_00249g00718	pax	37	ERF-1	ERF
pax_00260g00062	pax	8	ERF-3	ERF
pax_00264g00088	pax	54	ERF-1	ERF
pax_00267g01022	pax	104	AP2	AP2
pax_00271g00053	pax	24	ERF-3	ERF
pax_00271g00057	pax	25	ERF-3	ERF
pax_00271g00061	pax	105	ERF-3	ERF
pax_00284g00033	pax	26	ERF-1	ERF
pax_00296g00111	pax	23	AP2	AP2
pax_00314g00628	pax	12	ERF-3	ERF
pax_00314g01041	pax	13	AP2	AP2
pax_00332g00212	pax	14	ERF-1	ERF
pax_00332g00325	pax	15	ERF-1	ERF
pax_00332g00746	pax	16	ERF-1	ERF
pax_00349g00034	pax	43	ERF-1	ERF
pax_00365g00043	pax	61	ERF-1	ERF
pax_00377g00087	pax	17	ERF-1	ERF
pax_00380g00041	pax	62	RAV	RAV
pax_00382g00043	pax	5	ERF-6	ERF
pax_00389g00028	pax	31	AP2	AP2
pax_00390g10026	pax	32	ERF-4	ERF
pax_00398g10011	pax	56	ERF-1	ERF
pax_00403g00041	pax	94	ERF-1	ERF
pax_00422g00012	pax	2	ERF-1	ERF
pax_00424g00042	pax	21	ERF-2	ERF
pax_00430g00311	pax	15	ERF-1	ERF
pax_00450g00513	pax	1	ERF-6	ERF
pax_00461g00112	pax	66	ERF-2	ERF
pax_00461g00116	pax	66	ERF-2	ERF
pax_00463g10017	pax	37	ERF-1	ERF
pax_00472g00069	pax	50	AP2	AP2
pax_00475g00053	pax	7	ERF-3	ERF
pax_00475g00061	pax	80	ERF-3	ERF
pax_00549g00114	pax	63	AP2	AP2
pax_00549g10014	pax	61	ERF-1	ERF
pax_00569g00053	pax	79	ERF-3	ERF
pax_00618g00058	pax	28	ERF-4	ERF
pax_00629g00021	pax	60	ERF-1	ERF
pax_00647g00049	pax	45	AP2	AP2
pax_00648g10013	pax	27	ERF-1	ERF
pax_00665g00022	pax	4	ERF-1	ERF
pax_00685g00012	pax	63	AP2	AP2
pax_00714g00620	pax	27	ERF-1	ERF
pax_00716g00032	pax	94	ERF-1	ERF
pax_00744g00036	pax	54	ERF-1	ERF
pax_00845g00023	pax	38	ERF-2	ERF
pax_00904g00035	pax	28	ERF-4	ERF
pax_00928g00112	pax	69	ERF-1	ERF
pax_01012g00013	pax	28	ERF-4	ERF
pax_01024g00326	pax	106	AP2	AP2
pax_01052g00017	pax	19	ERF-1	ERF
pax_01052g00024	pax	20	ERF-3	ERF
pax_01149g00023	pax	26	ERF-1	ERF
pax_01161g00121	pax	3	AP2	AP2
pax_01167g00015	pax	73	ERF-2	ERF
pax_01294g00029	pax	41	ERF-1	ERF
pax_01294g00031	pax	85	ERF-3	ERF
pax_01333g10014	pax	68	ERF-2	ERF
sly_01g005630.1sly	sly	43	ERF-1	ERF
sly_01g008880.1sly	sly	33	ERF-1	ERF
sly_01g008890.2sly	sly	34	ERF-1	ERF
sly_01g009440.1sly	sly	44	ERF-1	ERF
sly_01g014720.1sly	sly	109	ERF-1	ERF
sly_01g057080.1sly	sly	107	ERF-1	ERF
sly_01g065980.2sly	sly	35	ERF-1	ERF
sly_01g067540.1sly	sly	55	ERF-2	ERF
sly_01g090300.2sly	sly	7	ERF-3	ERF
sly_01g090310.2sly	sly	8	ERF-3	ERF
sly_01g090370.1sly	sly	11	ERF-3	ERF
sly_01g090560.2sly	sly	17	ERF-1	ERF
sly_01g091760.2sly	sly	42	ERF-1	ERF
sly_01g095500.2sly	sly	28	ERF-4	ERF
sly_01g096860.1sly	sly	45	AP2	AP2
sly_01g108240.2sly	sly	47	ERF-6	ERF
sly_02g030210.2sly	sly	104	AP2	AP2
sly_02g064960.2sly	sly	63	AP2	AP2
sly_02g067020.1sly	sly	60	ERF-1	ERF
sly_02g077360.1sly	sly	64	ERF-3	ERF
sly_02g077370.1sly	sly	75	ERF-3	ERF
sly_02g077790.1sly	sly	38	ERF-2	ERF
sly_02g077810.1sly	sly	65	ERF-2	ERF
sly_02g077840.1sly	sly	66	ERF-2	ERF
sly_02g090770.1sly	sly	1	ERF-6	ERF
sly_02g092050.2sly	sly	3	AP2	AP2
sly_02g093130.1sly	sly	61	ERF-1	ERF
sly_02g093150.2sly	sly	63	AP2	AP2
sly_03g005500.1sly	sly	52	ERF-3	ERF
sly_03g005520.1sly	sly	71	ERF-3	ERF
sly_03g006320.1sly	sly	66	ERF-2	ERF
sly_03g007460.1sly	sly	28	ERF-4	ERF
sly_03g026270.1sly	sly	27	ERF-1	ERF
sly_03g026280.2sly	sly	27	ERF-1	ERF
sly_03g044300.2sly	sly	63	AP2	AP2
sly_03g083110.1sly	sly	110	RAV	RAV
sly_03g093530.1sly	sly	24	ERF-3	ERF
sly_03g093540.1sly	sly	105	ERF-3	ERF
sly_03g093610.1sly	sly	25	ERF-3	ERF
sly_03g114440.1sly	sly	18	ERF-1	ERF
sly_03g116610.2sly	sly	16	ERF-1	ERF
sly_03g117130.2sly	sly	15	ERF-1	ERF
sly_03g117230.1sly	sly	14	ERF-1	ERF
sly_03g117720.2sly	sly	13	AP2	AP2
sly_03g118190.2sly	sly	12	ERF-3	ERF
sly_03g119580.1sly	sly	5	ERF-6	ERF
sly_03g119800.1sly	sly	6	ERF-1	ERF
sly_03g120840.1sly	sly	4	ERF-1	ERF
sly_03g123430.2sly	sly	10	AP2	AP2
sly_03g123500.2sly	sly	9	ERF-1	ERF
sly_03g124110.1sly	sly	27	ERF-1	ERF
sly_04g007000.1sly	sly	62	RAV	RAV
sly_04g007180.1sly	sly	5	ERF-6	ERF
sly_04g009450.1sly	sly	72	ERF-5	ERF
sly_04g012050.2sly	sly	79	ERF-3	ERF
sly_04g014530.1sly	sly	21	ERF-2	ERF
sly_04g049800.2sly	sly	106	AP2	AP2
sly_04g050750.1sly	sly	101	ERF-1	ERF
sly_04g051360.2sly	sly	59	ERF-3	ERF
sly_04g054910.2sly	sly	2	ERF-1	ERF
sly_04g071770.2sly	sly	85	ERF-3	ERF
sly_04g072300.1sly	sly	90	ERF-2	ERF
sly_04g072900.1sly	sly	2	ERF-1	ERF
sly_04g077490.2sly	sly	3	AP2	AP2
sly_04g078640.1sly	sly	61	ERF-1	ERF
sly_04g080910.1sly	sly	89	ERF-3	ERF
sly_05g009250.1sly	sly	5	ERF-6	ERF
sly_05g009450.1sly	sly	5	ERF-6	ERF
sly_05g009790.1sly	sly	62	RAV	RAV
sly_05g013540.1sly	sly	84	ERF-2	ERF
sly_05g050790.1sly	sly	20	ERF-3	ERF
sly_05g050830.1sly	sly	19	ERF-1	ERF
sly_05g051180.1sly	sly	21	ERF-2	ERF
sly_05g051200.1sly	sly	22	ERF-2	ERF
sly_05g051380.2sly	sly	23	AP2	AP2
sly_05g052030.1sly	sly	24	ERF-3	ERF
sly_05g052050.1sly	sly	25	ERF-3	ERF
sly_05g052410.1sly	sly	26	ERF-1	ERF
sly_06g035700.1sly	sly	27	ERF-1	ERF
sly_06g050520.1sly	sly	26	ERF-1	ERF
sly_06g051840.1sly	sly	28	ERF-4	ERF
sly_06g054630.1sly	sly	29	ERF-1	ERF
sly_06g063070.2sly	sly	9	ERF-1	ERF
sly_06g065820.2sly	sly	15	ERF-1	ERF
sly_06g066390.1sly	sly	30	AP2	AP2
sly_06g066540.1sly	sly	4	ERF-1	ERF
sly_06g068360.2sly	sly	15	ERF-1	ERF
sly_06g068570.2sly	sly	13	AP2	AP2
sly_06g068830.1sly	sly	12	ERF-3	ERF
sly_06g075510.2sly	sly	31	AP2	AP2
sly_06g082590.1sly	sly	32	ERF-4	ERF
sly_07g018290.2sly	sly	103	AP2	AP2
sly_07g042230.1sly	sly	69	ERF-1	ERF
sly_07g049490.1sly	sly	68	ERF-2	ERF
sly_07g053740.1sly	sly	38	ERF-2	ERF
sly_07g054220.1sly	sly	36	ERF-1	ERF
sly_07g064890.1sly	sly	39	ERF-2	ERF
sly_08g007230.1sly	sly	8	ERF-3	ERF
sly_08g007820.1sly	sly	41	ERF-1	ERF
sly_08g066660.1sly	sly	82	ERF-1	ERF
sly_08g076380.1sly	sly	30	AP2	AP2
sly_08g078170.1sly	sly	8	ERF-3	ERF
sly_08g078180.1sly	sly	11	ERF-3	ERF
sly_08g078190.1sly	sly	67	ERF-3	ERF
sly_08g078410.1sly	sly	17	ERF-1	ERF
sly_08g080290.2sly	sly	27	ERF-1	ERF
sly_08g081650.1sly	sly	46	ERF-5	ERF
sly_08g081960.1sly	sly	28	ERF-4	ERF
sly_08g082210.2sly	sly	40	ERF-1	ERF
sly_09g007260.2sly	sly	50	AP2	AP2
sly_09g009240.1sly	sly	48	ERF-1	ERF
sly_09g059510.2sly	sly	49	solo	solo
sly_09g066340.1sly	sly	52	ERF-3	ERF
sly_09g066360.1sly	sly	71	ERF-3	ERF
sly_09g075420.2sly	sly	51	ERF-1	ERF
sly_09g089910.1sly	sly	52	ERF-3	ERF
sly_09g089930.1sly	sly	71	ERF-3	ERF
sly_09g091950.1sly	sly	53	ERF-1	ERF
sly_10g006130.1sly	sly	39	ERF-2	ERF
sly_10g009110.1sly	sly	65	ERF-2	ERF
sly_10g050960.1sly	sly	47	ERF-3	ERF
sly_10g050970.1sly	sly	47	ERF-6	ERF
sly_10g076370.1sly	sly	54	ERF-1	ERF
sly_10g078610.1sly	sly	37	ERF-1	ERF
sly_10g080310.1sly	sly	56	ERF-1	ERF
sly_10g080650.1sly	sly	37	ERF-1	ERF
sly_10g083560.1sly	sly	48	ERF-1	ERF
sly_10g084340.1sly	sly	50	AP2	AP2
sly_11g006050.1sly	sly	58	ERF-2	ERF
sly_11g008560.1sly	sly	23	AP2	AP2
sly_11g010710.1sly	sly	23	AP2	AP2
sly_11g011740.1sly	sly	21	ERF-2	ERF
sly_11g012980.1sly	sly	77	ERF-1	ERF
sly_11g042560.1sly	sly	102	ERF-1	ERF
sly_11g061750.1sly	sly	108	AP2	AP2
sly_11g072600.1sly	sly	31	AP2	AP2
sly_12g005960.1sly	sly	68	ERF-2	ERF
sly_12g008350.1sly	sly	4	ERF-1	ERF
sly_12g009240.1sly	sly	69	ERF-1	ERF
sly_12g009490.1sly	sly	16	ERF-1	ERF
sly_12g010490.1sly	sly	78	AP2	AP2
sly_12g013660.1sly	sly	98	ERF-1	ERF
sly_12g038440.1sly	sly	113	ERF-2	ERF
sly_12g042210.1sly	sly	12	ERF-3	ERF
sly_12g044390.1sly	sly	4	ERF-1	ERF
sly_12g049560.1sly	sly	9	ERF-1	ERF
sly_12g056430.1sly	sly	41	ERF-1	ERF
sly_12g056590.1sly	sly	85	ERF-3	ERF
sly_12g056980.1sly	sly	2	ERF-1	ERF
spe_01g001650.1	spe	43	ERF-1	ERF
spe_01g004380.1	spe	33	ERF-1	ERF
spe_01g004960.1	spe	44	ERF-1	ERF
spe_01g009300.1	spe	109	ERF-1	ERF
spe_01g021420.1	spe	107	ERF-1	ERF
spe_01g027380.1	spe	35	ERF-1	ERF
spe_01g029490.1	spe	55	ERF-2	ERF
spe_01g036090.1	spe	7	ERF-3	ERF
spe_01g036100.1	spe	8	ERF-3	ERF
spe_01g036130.1	spe	81	ERF-3	ERF
spe_01g037540.1	spe	42	ERF-1	ERF
spe_01g039250.1	spe	28	ERF-4	ERF
spe_01g040570.1	spe	45	AP2	AP2
spe_01g050460.1	spe	47	ERF-6	ERF
spe_02g015090.1	spe	63	AP2	AP2
spe_02g016210.1	spe	60	ERF-1	ERF
spe_02g022260.1	spe	64	ERF-3	ERF
spe_02g022680.1	spe	38	ERF-2	ERF
spe_02g022700.1	spe	66	ERF-2	ERF
spe_02g033000.1	spe	60	ERF-1	ERF
spe_02g035400.1	spe	1	ERF-6	ERF
spe_02g036630.1	spe	3	AP2	AP2
spe_02g037700.1	spe	61	ERF-1	ERF
spe_02g037720.1	spe	63	AP2	AP2
spe_03g001520.1	spe	52	ERF-3	ERF
spe_03g001540.1	spe	71	ERF-3	ERF
spe_03g002330.1	spe	66	ERF-2	ERF
spe_03g003410.1	spe	28	ERF-4	ERF
spe_03g005140.1	spe	27	ERF-1	ERF
spe_03g008400.1	spe	63	AP2	AP2
spe_03g022900.1	spe	110	RAV	RAV
spe_03g024350.1	spe	24	ERF-3	ERF
spe_03g024370.1	spe	25	ERF-3	ERF
spe_03g024410.1	spe	105	ERF-3	ERF
spe_03g024430.1	spe	25	ERF-3	ERF
spe_03g026050.1	spe	70	ERF-1	ERF
spe_03g033540.1	spe	18	ERF-1	ERF
spe_03g035520.1	spe	16	ERF-1	ERF
spe_03g036040.1	spe	15	ERF-1	ERF
spe_03g036130.1	spe	14	ERF-1	ERF
spe_03g036630.1	spe	13	AP2	AP2
spe_03g037110.1	spe	12	ERF-3	ERF
spe_03g038410.1	spe	5	ERF-6	ERF
spe_03g038650.1	spe	6	ERF-1	ERF
spe_03g039660.1	spe	4	ERF-1	ERF
spe_03g041210.1	spe	10	AP2	AP2
spe_03g041270.1	spe	9	ERF-1	ERF
spe_04g002090.1	spe	62	RAV	RAV
spe_04g002250.1	spe	5	ERF-6	ERF
spe_04g004580.1	spe	72	ERF-5	ERF
spe_04g006170.1	spe	79	ERF-3	ERF
spe_04g006680.1	spe	21	ERF-2	ERF
spe_04g020090.1	spe	106	AP2	AP2
spe_04g021690.1	spe	101	ERF-1	ERF
spe_04g022770.1	spe	59	ERF-3	ERF
spe_04g024720.1	spe	2	ERF-1	ERF
spe_04g027740.1	spe	85	ERF-3	ERF
spe_04g028490.1	spe	90	ERF-2	ERF
spe_04g029080.1	spe	2	ERF-1	ERF
spe_04g031090.1	spe	3	AP2	AP2
spe_04g032240.1	spe	61	ERF-1	ERF
spe_04g034520.1	spe	89	ERF-3	ERF
spe_05g004980.1	spe	5	ERF-6	ERF
spe_05g005260.1	spe	5	ERF-6	ERF
spe_05g005620.1	spe	62	RAV	RAV
spe_05g008450.1	spe	84	ERF-2	ERF
spe_05g029260.1	spe	20	ERF-3	ERF
spe_05g029310.1	spe	19	ERF-1	ERF
spe_05g029560.1	spe	21	ERF-2	ERF
spe_05g029570.1	spe	22	ERF-2	ERF
spe_05g029780.1	spe	23	AP2	AP2
spe_05g030580.1	spe	24	ERF-3	ERF
spe_05g030600.1	spe	25	ERF-3	ERF
spe_05g030960.1	spe	26	ERF-1	ERF
spe_06g016040.1	spe	26	ERF-1	ERF
spe_06g017870.1	spe	28	ERF-4	ERF
spe_06g018310.1	spe	111	ERF-1	ERF
spe_06g019690.1	spe	29	ERF-1	ERF
spe_06g021600.1	spe	30	AP2	AP2
spe_06g022520.1	spe	9	ERF-1	ERF
spe_06g024300.1	spe	15	ERF-1	ERF
spe_06g024810.1	spe	4	ERF-1	ERF
spe_06g025620.1	spe	15	ERF-1	ERF
spe_06g025830.1	spe	13	AP2	AP2
spe_06g026100.1	spe	12	ERF-3	ERF
spe_06g031890.1	spe	31	AP2	AP2
spe_06g033990.1	spe	32	ERF-4	ERF
spe_07g007440.1	spe	103	AP2	AP2
spe_07g021830.1	spe	69	ERF-1	ERF
spe_07g024840.1	spe	68	ERF-2	ERF
spe_07g027720.1	spe	38	ERF-2	ERF
spe_07g028150.1	spe	36	ERF-1	ERF
spe_07g033090.1	spe	39	ERF-2	ERF
spe_08g003200.1	spe	8	ERF-3	ERF
spe_08g003740.1	spe	41	ERF-1	ERF
spe_08g004160.1	spe	40	ERF-1	ERF
spe_08g020590.1	spe	82	ERF-1	ERF
spe_08g024960.1	spe	30	AP2	AP2
spe_08g026660.1	spe	8	ERF-3	ERF
spe_08g026670.1	spe	11	ERF-3	ERF
spe_08g026680.1	spe	67	ERF-3	ERF
spe_08g026900.1	spe	17	ERF-1	ERF
spe_08g028640.1	spe	27	ERF-1	ERF
spe_08g029950.1	spe	46	ERF-5	ERF
spe_08g030250.1	spe	28	ERF-4	ERF
spe_08g030500.1	spe	40	ERF-1	ERF
spe_09g002130.1	spe	50	AP2	AP2
spe_09g002130.2	spe	112	AP2	AP2
spe_09g022670.1	spe	49	solo	solo
spe_09g028040.1	spe	52	ERF-3	ERF
spe_09g028070.1	spe	71	ERF-3	ERF
spe_09g030200.1	spe	51	ERF-1	ERF
spe_09g032850.1	spe	52	ERF-3	ERF
spe_09g032860.1	spe	71	ERF-3	ERF
spe_09g034850.1	spe	53	ERF-1	ERF
spe_10g004890.1	spe	65	ERF-2	ERF
spe_10g022600.1	spe	47	ERF-6	ERF
spe_10g022610.1	spe	47	ERF-6	ERF
spe_10g028020.1	spe	54	ERF-1	ERF
spe_10g029240.1	spe	37	ERF-1	ERF
spe_10g030870.1	spe	56	ERF-1	ERF
spe_10g031190.1	spe	37	ERF-1	ERF
spe_10g033030.1	spe	48	ERF-1	ERF
spe_10g033790.1	spe	50	AP2	AP2
spe_11g001990.1	spe	58	ERF-2	ERF
spe_11g004350.1	spe	23	AP2	AP2
spe_11g005520.1	spe	23	AP2	AP2
spe_11g006570.1	spe	21	ERF-2	ERF
spe_11g007720.1	spe	77	ERF-1	ERF
spe_11g017570.1	spe	73	ERF-2	ERF
spe_11g018670.1	spe	102	ERF-1	ERF
spe_11g023650.1	spe	108	AP2	AP2
spe_11g030250.1	spe	31	AP2	AP2
spe_11g030250.2	spe	112	AP2	AP2
spe_12g001920.1	spe	68	ERF-2	ERF
spe_12g003310.1	spe	4	ERF-1	ERF
spe_12g004190.1	spe	69	ERF-1	ERF
spe_12g004490.1	spe	16	ERF-1	ERF
spe_12g005500.1	spe	78	AP2	AP2
spe_12g007010.1	spe	98	ERF-1	ERF
spe_12g018690.1	spe	113	ERF-2	ERF
spe_12g021250.1	spe	12	ERF-3	ERF
spe_12g022660.1	spe	4	ERF-1	ERF
spe_12g024030.1	spe	9	ERF-1	ERF
spe_12g029020.1	spe	41	ERF-1	ERF
spe_12g029210.1	spe	85	ERF-3	ERF
stu_00000091	stu	28	ERF-4	ERF
stu_00000365	stu	4	ERF-1	ERF
stu_00000636	stu	16	ERF-1	ERF
stu_00000681	stu	68	ERF-2	ERF
stu_00000811	stu	62	RAV	RAV
stu_00000910	stu	77	ERF-1	ERF
stu_00001343	stu	60	ERF-1	ERF
stu_00002191	stu	73	ERF-2	ERF
stu_00002235	stu	82	ERF-1	ERF
stu_00002272	stu	8	ERF-3	ERF
stu_00002350	stu	28	ERF-4	ERF
stu_00002399	stu	30	AP2	AP2
stu_00002620	stu	4	ERF-1	ERF
stu_00002889	stu	16	ERF-1	ERF
stu_00002899	stu	69	ERF-1	ERF
stu_00003706	stu	89	ERF-3	ERF
stu_00004005	stu	61	ERF-1	ERF
stu_00004006	stu	63	AP2	AP2
stu_00004024	stu	1	ERF-6	ERF
stu_00004255	stu	41	ERF-1	ERF
stu_00004538	stu	1	ERF-6	ERF
stu_00004826	stu	17	ERF-1	ERF
stu_00004898	stu	9	ERF-1	ERF
stu_00004921	stu	3	AP2	AP2
stu_00005621	stu	6	ERF-1	ERF
stu_00005631	stu	5	ERF-6	ERF
stu_00005837	stu	40	ERF-1	ERF
stu_00006369	stu	85	ERF-3	ERF
stu_00006482	stu	63	AP2	AP2
stu_00007025	stu	19	ERF-1	ERF
stu_00007027	stu	20	ERF-3	ERF
stu_00007036	stu	94	ERF-1	ERF
stu_00007951	stu	61	ERF-1	ERF
stu_00008248	stu	47	ERF-6	ERF
stu_00008264	stu	47	ERF-6	ERF
stu_00008352	stu	37	ERF-1	ERF
stu_00008538	stu	2	ERF-1	ERF
stu_00008734	stu	107	ERF-1	ERF
stu_00009142	stu	9	ERF-1	ERF
stu_00009475	stu	2	ERF-1	ERF
stu_00010285	stu	71	ERF-3	ERF
stu_00010724	stu	64	ERF-3	ERF
stu_00010750	stu	25	ERF-3	ERF
stu_00010753	stu	24	ERF-3	ERF
stu_00011046	stu	50	AP2	AP2
stu_00012038	stu	106	AP2	AP2
stu_00012154	stu	40	ERF-1	ERF
stu_00012178	stu	46	ERF-5	ERF
stu_00012305	stu	28	ERF-4	ERF
stu_00012497	stu	27	ERF-1	ERF
stu_00012524	stu	41	ERF-1	ERF
stu_00012828	stu	66	ERF-2	ERF
stu_00013257	stu	21	ERF-2	ERF
stu_00013401	stu	52	ERF-3	ERF
stu_00013402	stu	71	ERF-3	ERF
stu_00013587	stu	108	AP2	AP2
stu_00013744	stu	83	ERF-2	ERF
stu_00014157	stu	13	AP2	AP2
stu_00014196	stu	15	ERF-1	ERF
stu_00014240	stu	12	ERF-3	ERF
stu_00014309	stu	27	ERF-1	ERF
stu_00014311	stu	27	ERF-1	ERF
stu_00014417	stu	39	ERF-2	ERF
stu_00014541	stu	5	ERF-6	ERF
stu_00014570	stu	5	ERF-6	ERF
stu_00014598	stu	23	AP2	AP2
stu_00014610	stu	21	ERF-2	ERF
stu_00015880	stu	5	ERF-6	ERF
stu_00015889	stu	54	ERF-1	ERF
stu_00016004	stu	24	ERF-3	ERF
stu_00016006	stu	25	ERF-3	ERF
stu_00016196	stu	23	AP2	AP2
stu_00016252	stu	23	AP2	AP2
stu_00016812	stu	35	ERF-1	ERF
stu_00017051	stu	42	ERF-1	ERF
stu_00017231	stu	71	ERF-3	ERF
stu_00017485	stu	49	solo	solo
stu_00018352	stu	36	ERF-1	ERF
stu_00018581	stu	82	ERF-1	ERF
stu_00018613	stu	84	ERF-2	ERF
stu_00019693	stu	59	ERF-3	ERF
stu_00020625	stu	2	ERF-1	ERF
stu_00021969	stu	90	ERF-2	ERF
stu_00022305	stu	39	ERF-2	ERF
stu_00022667	stu	55	ERF-2	ERF
stu_00022759	stu	27	ERF-1	ERF
stu_00022823	stu	65	ERF-2	ERF
stu_00023593	stu	79	ERF-3	ERF
stu_00023619	stu	21	ERF-2	ERF
stu_00023701	stu	37	ERF-1	ERF
stu_00023717	stu	56	ERF-1	ERF
stu_00024606	stu	18	ERF-1	ERF
stu_00025151	stu	60	ERF-1	ERF
stu_00025282	stu	27	ERF-1	ERF
stu_00025390	stu	31	AP2	AP2
stu_00025479	stu	63	AP2	AP2
stu_00025582	stu	12	ERF-3	ERF
stu_00025797	stu	47	ERF-6	ERF
stu_00026035	stu	17	ERF-1	ERF
stu_00026046	stu	11	ERF-3	ERF
stu_00026049	stu	7	ERF-3	ERF
stu_00026136	stu	15	ERF-1	ERF
stu_00026232	stu	67	ERF-3	ERF
stu_00026260	stu	8	ERF-3	ERF
stu_00026261	stu	11	ERF-3	ERF
stu_00026461	stu	4	ERF-1	ERF
stu_00027117	stu	26	ERF-1	ERF
stu_00027502	stu	45	AP2	AP2
stu_00027904	stu	50	AP2	AP2
stu_00028500	stu	15	ERF-1	ERF
stu_00028700	stu	101	ERF-1	ERF
stu_00028853	stu	9	ERF-1	ERF
stu_00028913	stu	13	AP2	AP2
stu_00029713	stu	66	ERF-2	ERF
stu_00030228	stu	111	ERF-1	ERF
stu_00030472	stu	32	ERF-4	ERF
stu_00030781	stu	29	ERF-1	ERF
stu_00031294	stu	53	ERF-1	ERF
stu_00031795	stu	51	ERF-1	ERF
stu_00034739	stu	70	ERF-1	ERF
stu_00036493	stu	28	ERF-4	ERF
stu_00037316	stu	78	AP2	AP2
stu_00038366	stu	44	ERF-1	ERF
stu_00040222	stu	57	ERF-1	ERF
stu_00040856	stu	34	ERF-1	ERF
stu_00040918	stu	52	ERF-3	ERF
stu_00041045	stu	8	ERF-3	ERF
stu_00041562	stu	98	ERF-1	ERF
stu_00045042	stu	48	ERF-1	ERF
stu_00045092	stu	58	ERF-2	ERF
stu_00046646	stu	52	ERF-3	ERF
stu_00047149	stu	33	ERF-1	ERF
stu_01009171	stu	10	AP2	AP2
stu_01013892	stu	68	ERF-2	ERF
stu_01021429	stu	3	AP2	AP2
stu_01023951	stu	26	ERF-1	ERF

## Sheet: Supplementary Table S5
Table S5. The original file used to build the phylogenetic tree.
(Caba30409:0.0000000000,((Caba27398:0.0000024837,(((Cach29556:0.0000024837,(Cach29550:0.0000024837,can_Capana00g002230:0.0000024837)100:0.0383824799)100:0.0382586210,Caba27397:0.0383960449)66:0.0000024837,(((sly_11g011750.1sly:0.0000024837,spe_11g006590.1:0.0000024837)82:0.0000024837,(Cach29555:0.0409428451,((spe_11g006580.1:0.0375899744,stu_00013256:0.0000024837)100:0.0375146216,((((((((pax_0007…
68)99:0.0745795308,((((((((Caba18452:0.0000000000,Caba18453:0.0000000000):0.0000000000,Cach20399:0.0000000000):0.0000000000,can_Capana01g004447:0.0000000000):0.0000000000,can_Capana01g004446:0.0000000000):0.0000024837,Cach20400:0.0000024837)77:0.0000024837,Cach20401:0.0750742431)100:0.0374842597,((((((Caba18454:0.0000000000,stu_00012525:0.0000000000):0.0000000000,can_Capana01g004444:0.0000000000)…
							0
